# Supplementary material for: Phytochemical Investigation of Chamaemelum nobile L. and Evaluation of Acetylcholinesterase and Tyrosinase Inhibitory Activity
Source: Plants (Basel). 2025 Feb 15;14(4):595. doi: 10.3390/plants14040595 (PMC11858884; doi:10.3390/plants14040595)
Supplement: Supplementary file 1 [file plants-14-00595-s001.zip]

Archive with 1 entries (1 files):
- plants-3462529-supplementary.pdf
